# Supplementary material for: Eating Habits in Patients with Familial Hypercholesterolemia from North-Eastern Romania
Source: Nutrients. 2022 Jul 29;14(15):3124. doi: 10.3390/nu14153124 (PMC9370791; doi:10.3390/nu14153124)
Supplement: Supplementary file 1 [file nutrients-14-03124-s001.zip]

Archive with 1 entries (1 files):
- nutrients-1806203-supplementary.pdf
